# Supplementary material for: Exploring the influence of focused ion beam processing and scanning electron microscopy imaging on solid-state electrolytes
Source: Microscopy (Oxf). 2022 Nov 21;72(4):326–35. doi: 10.1093/jmicro/dfac064 (PMC10402911; doi:10.1093/jmicro/dfac064)
Supplement: dfac064_Supp [file dfac064_supp.zip]

Archive with 7 entries (7 files):
- suppl_data/FIB Battery - SI.docx
- suppl_data/Figure S1.tif
- suppl_data/Figure S2.tif
- suppl_data/Figure S3.tif
- suppl_data/Figure S4.tif
- suppl_data/Table S1.docx
- suppl_data/Video for LiPON changes induced by dose.m4v
